# Supplementary material for: Primary Radiation Damage in a Strain-Engineering-Based SiGe/Si Heterostructure: A Molecular Dynamics Simulation
Source: Nanomaterials (Basel). 2026 Jan 30;16(3):193. doi: 10.3390/nano16030193 (PMC12899722; doi:10.3390/nano16030193)
Supplement: Supplementary file 1 [file nanomaterials-16-00193-s001.zip]

Archive with 1 entries (1 files):
- nanomaterials-4112720-supplementary.pdf
